# Supplementary material for: FLLL32 Triggers Caspase-Mediated Apoptotic Cell Death in Human Oral Cancer Cells by Regulating the p38 Pathway
Source: Int J Mol Sci. 2021 Nov 1;22(21):11860. doi: 10.3390/ijms222111860 (PMC8584525; doi:10.3390/ijms222111860)
Supplement: Supplementary file 1 [file ijms-22-11860-s001.zip]

Archive with 1 entries (1 files):
- ijms-1400629-supplementary.pdf
